# Supplementary material for: Evaluation and implementation of highly challenging balance training in clinical practice for people with Parkinson’s disease: protocol for the HiBalance effectiveness-implementation trial
Source: BMC Neurol. 2017 Feb 7;17:27. doi: 10.1186/s12883-017-0809-2 (PMC5297172; doi:10.1186/s12883-017-0809-2)
Supplement: Additional file 4: — Funding I and II (Swedish). (ZIP 1271 kb) [file 12883_2017_809_MOESM4_ESM.zip]

Archive with 2 entries (2 files):
- Additional file 5i) Funding I_Swedish (original)R1.pdf
- Additional file 5ii) Funding II_Swedish (original)R1.pdf
